# Supplementary material for: The Evolution of Calcification in Reef-Building Corals
Source: Mol Biol Evol. 2021 Apr 19;38(9):3543–55. doi: 10.1093/molbev/msab103 (PMC8382919; doi:10.1093/molbev/msab103)
Supplement: msab103_Supplementary_Data [file msab103_supplementary_data.zip]

Archive with 2 entries (2 files):
- Supplementary Figures.pdf
- Supplementary Tables Evolution coral calcification.xlsx
