# Supplementary material for: The Evolution of Calcification in Reef-Building Corals
Source: Mol Biol Evol. 2021 Apr 19;38(9):3543–55. doi: 10.1093/molbev/msab103 (PMC8382919; doi:10.1093/molbev/msab103)
Supplement: msab103_Supplementary_Data [file msab103_supplementary_data.zip › Supplementary Tables Evolution coral calcification.xlsx]

## Sheet: Table S1
Table S1. Ion involved genes information across Hexacorallia genomes
ID	Length	PFAM_ID	Pfam	GO	SWISS_PROT_ID	Description_Blast	TPM
Calcium-transporting ATPase (ATPXX)
adi-adi_v1.01669	419	PF00690;	Cation transporter/ATPase, N-terminus;	;	Q80XR2	Calcium-transporting ATPase type 2C member 1 OS=Mus musculus GN=Atp2c1 PE=1 SV=2	14.925
adi-adi_v1.01670	992	PF13246;	Putative hydrolase of sodium-potassium ATPase alpha subunit;	;	P57709	Calcium-transporting ATPase type 2C member 1 OS=Bos taurus GN=ATP2C1 PE=2 SV=1	5.87703
adi-adi_v1.19074	4756	PF00122;PF00689;PF00702;PF13246;PF00690;	Cation transporting ATPase, C-terminus;E1-E2 ATPase;Cation transporter/ATPase, N-terminus;haloacid dehalogenase-like hydrolase;Putative hydrolase of sodium-potassium ATPase alpha subunit;	;GO:0000166|GO:0046872;	Q03669	Sarcoplasmic/endoplasmic reticulum calcium ATPase 2 OS=Gallus gallus GN=ATP2A2 PE=2 SV=2	118.864
adi-adi_v1.22365	6226	PF13246;PF00689;PF00122;PF00690;PF12424;PF08282;	Cation transporting ATPase, C-terminus;E1-E2 ATPase;Cation transporter/ATPase, N-terminus;haloacid dehalogenase-like hydrolase;Putative hydrolase of sodium-potassium ATPase alpha subunit;Plasma membrane calcium transporter ATPase C terminal;	GO:0000166|GO:0046872;GO:0005388;	Q16720	Plasma membrane calcium-transporting ATPase 3 OS=Homo sapiens GN=ATP2B3 PE=1 SV=3	32.9159
adi-adi_v1.22366	3495	PF00702;PF00689;PF00122;PF00690;	Cation transporter/ATPase, N-terminus;E1-E2 ATPase;haloacid dehalogenase-like hydrolase;Cation transporting ATPase, C-terminus;	;GO:0000166|GO:0046872;	Q9R0K7	Plasma membrane calcium-transporting ATPase 2 OS=Mus musculus GN=Atp2b2 PE=1 SV=2	6.87991
adi-adi_v1.22367	2992	PF13246;	Putative hydrolase of sodium-potassium ATPase alpha subunit;	;	P23634	Plasma membrane calcium-transporting ATPase 4 OS=Homo sapiens GN=ATP2B4 PE=1 SV=2	4.12062
amp-evm.model.scaffold_58.24	2646	PF00702;PF00689;PF00122;PF00690;	Cation transporting ATPase, C-terminus;haloacid dehalogenase-like hydrolase;Cation transporter/ATPase, N-terminus;E1-E2 ATPase;	GO:0000166|GO:0046872;	P98194	Calcium-transporting ATPase type 2C member 1 OS=Homo sapiens GN=ATP2C1 PE=1 SV=3	28.8503
amp-evm.model.scaffold_62.24	3024	PF00689;PF00122;PF00702;PF00690;	Cation transporter/ATPase, N-terminus;E1-E2 ATPase;haloacid dehalogenase-like hydrolase;Cation transporting ATPase, C-terminus;	GO:0000166|GO:0046872;	Q7PPA5	Calcium-transporting ATPase sarcoplasmic/endoplasmic reticulum type OS=Anopheles gambiae GN=Ca-P60A PE=3 SV=5	37.1246
amp-evm.model.scaffold_230.1	3117	PF00702;PF00122;PF00689;PF00690;	Cation transporter/ATPase, N-terminus;E1-E2 ATPase;haloacid dehalogenase-like hydrolase;Cation transporting ATPase, C-terminus;	GO:0000166|GO:0046872;	Q16720	Plasma membrane calcium-transporting ATPase 3 OS=Homo sapiens GN=ATP2B3 PE=1 SV=3	55.986
amp-evm.model.scaffold_230.2	3468	PF00690;PF12424;PF00702;PF00689;PF00122;	Cation transporting ATPase, C-terminus;Cation transporter/ATPase, N-terminus;E1-E2 ATPase;haloacid dehalogenase-like hydrolase;Plasma membrane calcium transporter ATPase C terminal;	GO:0005388;GO:0000166|GO:0046872;	Q16720	Plasma membrane calcium-transporting ATPase 3 OS=Homo sapiens GN=ATP2B3 PE=1 SV=3	84.811
aip-AIPGENE1738	3573	PF00690;PF00702;PF00122;PF00689;	Cation transporting ATPase, C-terminus;E1-E2 ATPase;Cation transporter/ATPase, N-terminus;haloacid dehalogenase-like hydrolase;	;GO:0000166|GO:0046872;	P98194	Calcium-transporting ATPase type 2C member 1 OS=Homo sapiens GN=ATP2C1 PE=1 SV=3	34.333
aip-AIPGENE17868	4686	PF00122;PF00689;PF00702;PF13246;PF00690;	Cation transporting ATPase, C-terminus;haloacid dehalogenase-like hydrolase;Cation transporter/ATPase, N-terminus;E1-E2 ATPase;Putative hydrolase of sodium-potassium ATPase alpha subunit;	GO:0000166|GO:0046872;	Q9YGL9	Sarcoplasmic/endoplasmic reticulum calcium ATPase 3 OS=Gallus gallus GN=ATP2A3 PE=2 SV=1	45.6688
aip-AIPGENE27606	6504	PF00702;PF00689;PF00122;PF00690;PF12424;	Plasma membrane calcium transporter ATPase C terminal;Cation transporting ATPase, C-terminus;Cation transporter/ATPase, N-terminus;E1-E2 ATPase;haloacid dehalogenase-like hydrolase;	GO:0000166|GO:0046872;GO:0005388;	Q16720	Plasma membrane calcium-transporting ATPase 3 OS=Homo sapiens GN=ATP2B3 PE=1 SV=3	51.8337
aip-AIPGENE27621	4108	PF00690;PF00702;PF00689;PF00122;	Cation transporter/ATPase, N-terminus;E1-E2 ATPase;haloacid dehalogenase-like hydrolase;Cation transporting ATPase, C-terminus;	GO:0000166|GO:0046872;	Q16720	Plasma membrane calcium-transporting ATPase 3 OS=Homo sapiens GN=ATP2B3 PE=1 SV=3	37.4137
aip-AIPGENE27668	4514	PF00689;PF00122;PF13246;PF00690;	Putative hydrolase of sodium-potassium ATPase alpha subunit;Cation transporting ATPase, C-terminus;Cation transporter/ATPase, N-terminus;E1-E2 ATPase;	GO:0000166|GO:0046872;	P23634	Plasma membrane calcium-transporting ATPase 4 OS=Homo sapiens GN=ATP2B4 PE=1 SV=2	37.3985
dis-evm.model.scaffold_8.27	3213	PF00702;PF00122;PF00689;PF01423;PF00690;	haloacid dehalogenase-like hydrolase;Cation transporter/ATPase, N-terminus;E1-E2 ATPase;Cation transporting ATPase, C-terminus;LSM domain;	;GO:0000166|GO:0046872;	Q7PPA5	Calcium-transporting ATPase sarcoplasmic/endoplasmic reticulum type OS=Anopheles gambiae GN=Ca-P60A PE=3 SV=5	46.2816
dis-evm.model.scaffold_166.12	4116	PF00690;PF00702;PF00884;PF00122;PF00689;	Cation transporting ATPase, C-terminus;Cation transporter/ATPase, N-terminus;E1-E2 ATPase;Sulfatase;haloacid dehalogenase-like hydrolase;	;GO:0008152|GO:0008484;GO:0000166|GO:0046872;	Q64566	Calcium-transporting ATPase type 2C member 1 OS=Rattus norvegicus GN=Atp2c1 PE=2 SV=1	21.257
dis-evm.model.scaffold_258.10	2976	PF00690;PF13246;PF00122;PF00689;	Putative hydrolase of sodium-potassium ATPase alpha subunit;Cation transporting ATPase, C-terminus;E1-E2 ATPase;Cation transporter/ATPase, N-terminus;	GO:0000166|GO:0046872;	Q16720	Plasma membrane calcium-transporting ATPase 3 OS=Homo sapiens GN=ATP2B3 PE=1 SV=3	34.8647
dis-evm.model.scaffold_258.11	3273	PF00702;PF00122;PF00689;PF00690;	haloacid dehalogenase-like hydrolase;Cation transporter/ATPase, N-terminus;E1-E2 ATPase;Cation transporting ATPase, C-terminus;	GO:0000166|GO:0046872;	Q64568	Plasma membrane calcium-transporting ATPase 3 OS=Rattus norvegicus GN=Atp2b3 PE=2 SV=2	38.0817
jgi-Nemve1-160437-estExt_gwp.C_130389	4424	PF00122;PF00689;PF00702;PF00690;	haloacid dehalogenase-like hydrolase;Cation transporter/ATPase, N-terminus;E1-E2 ATPase;Cation transporting ATPase, C-terminus;	;GO:0000166|GO:0046872;	Q7PPA5	Calcium-transporting ATPase sarcoplasmic/endoplasmic reticulum type OS=Anopheles gambiae GN=Ca-P60A PE=3 SV=5	15.4207
jgi-Nemve1-166010-estExt_gwp.C_670159	4683	PF00122;PF00689;PF13246;PF00690;	Cation transporting ATPase, C-terminus;Cation transporter/ATPase, N-terminus;E1-E2 ATPase;Putative hydrolase of sodium-potassium ATPase alpha subunit;	GO:0000166|GO:0046872;	Q16720	Plasma membrane calcium-transporting ATPase 3 OS=Homo sapiens GN=ATP2B3 PE=1 SV=3	12.7813
jgi-Nemve1-166011-estExt_gwp.C_670160	3372	PF00690;PF12424;PF00689;PF00122;PF00702;	E1-E2 ATPase;Cation transporter/ATPase, N-terminus;haloacid dehalogenase-like hydrolase;Cation transporting ATPase, C-terminus;Plasma membrane calcium transporter ATPase C terminal;	GO:0000166|GO:0046872;GO:0005388;	Q16720	Plasma membrane calcium-transporting ATPase 3 OS=Homo sapiens GN=ATP2B3 PE=1 SV=3	7.37274
jgi-Nemve1-182548-estExt_GenewiseH_1.C_380328	3182	PF00690;PF00122;PF00689;PF13246;	Putative hydrolase of sodium-potassium ATPase alpha subunit;Cation transporter/ATPase, N-terminus;E1-E2 ATPase;Cation transporting ATPase, C-terminus;	;GO:0000166|GO:0046872;	Q16720	Plasma membrane calcium-transporting ATPase 3 OS=Homo sapiens GN=ATP2B3 PE=1 SV=3	3.86515
jgi-Nemve1-190967-estExt_GenewiseH_1.C_1870064	3257	PF00690;PF00702;PF00122;PF00689;	haloacid dehalogenase-like hydrolase;E1-E2 ATPase;Cation transporter/ATPase, N-terminus;Cation transporting ATPase, C-terminus;	;GO:0000166|GO:0046872;	P57709	Calcium-transporting ATPase type 2C member 1 OS=Bos taurus GN=ATP2C1 PE=2 SV=1	4.9437
spis-Spis6691	3762	PF13246;PF00122;PF00689;PF00690;	Putative hydrolase of sodium-potassium ATPase alpha subunit;Cation transporter/ATPase, N-terminus;E1-E2 ATPase;Cation transporting ATPase, C-terminus;	;GO:0000166|GO:0046872;	P11505	Plasma membrane calcium-transporting ATPase 1 OS=Rattus norvegicus GN=Atp2b1 PE=2 SV=2	6.87765
spis-Spis6692.t1	3177	PF00690;PF00689;PF00122;PF13246;	Cation transporting ATPase, C-terminus;E1-E2 ATPase;Cation transporter/ATPase, N-terminus;Putative hydrolase of sodium-potassium ATPase alpha subunit;	GO:0000166|GO:0046872;	Q16720	Plasma membrane calcium-transporting ATPase 3 OS=Homo sapiens GN=ATP2B3 PE=1 SV=3	5.64271
spis-Spis6693	2001	PF12424;PF00702;PF13246;PF00689;	Cation transporting ATPase, C-terminus;haloacid dehalogenase-like hydrolase;Putative hydrolase of sodium-potassium ATPase alpha subunit;Plasma membrane calcium transporter ATPase C terminal;	GO:0005388;	Q16720	Plasma membrane calcium-transporting ATPase 3 OS=Homo sapiens GN=ATP2B3 PE=1 SV=3	25.651
spis-Spis9736	3096	PF00702;PF00689;PF00122;PF00690;	Cation transporting ATPase, C-terminus;haloacid dehalogenase-like hydrolase;E1-E2 ATPase;Cation transporter/ATPase, N-terminus;	;GO:0000166|GO:0046872;	Q7PPA5	Calcium-transporting ATPase sarcoplasmic/endoplasmic reticulum type OS=Anopheles gambiae GN=Ca-P60A PE=3 SV=5	18.1176
spis-Spis14610	2535	PF00702;PF00122;PF00689;PF00690;	Cation transporting ATPase, C-terminus;E1-E2 ATPase;Cation transporter/ATPase, N-terminus;haloacid dehalogenase-like hydrolase;	GO:0000166|GO:0046872;	P57709	Calcium-transporting ATPase type 2C member 1 OS=Bos taurus GN=ATP2C1 PE=2 SV=1	8.49573
SLC4
adi-adi_v1.04793	4034	PF07565;PF00955;	Band 3 cytoplasmic domain;HCO3- transporter family;	GO:0006820|GO:0016021;GO:0006820|GO:0008509|GO:0016021;	P13808	Anion exchange protein 2 OS=Mus musculus GN=Slc4a2 PE=1 SV=1	1.57522
adi-adi_v1.04799	5136	PF07565;PF00955;	Band 3 cytoplasmic domain;HCO3- transporter family;	GO:0006820|GO:0016021;GO:0006820|GO:0008509|GO:0016021;	P04920	Anion exchange protein 2 OS=Homo sapiens GN=SLC4A2 PE=1 SV=4	41.2704
adi-adi_v1.05797	2436	PF07565;PF00955;	Band 3 cytoplasmic domain;HCO3- transporter family;	GO:0006820|GO:0008509|GO:0016021;GO:0006820|GO:0016021;	P16283	Anion exchange protein 3 OS=Mus musculus GN=Slc4a3 PE=1 SV=2	1.02025
aip-AIPGENE13912	4480	PF07565;PF00955;	HCO3- transporter family;Band 3 cytoplasmic domain;	GO:0006820|GO:0008509|GO:0016021;GO:0006820|GO:0016021;	P23348	Anion exchange protein 3 OS=Rattus norvegicus GN=Slc4a3 PE=2 SV=1	0.388981
aip-AIPGENE21648	5931	PF07565;PF00955;	Band 3 cytoplasmic domain;HCO3- transporter family;	GO:0006820|GO:0016021;GO:0006820|GO:0008509|GO:0016021;	P04920	Anion exchange protein 2 OS=Homo sapiens GN=SLC4A2 PE=1 SV=4	26.9411
amp-evm.model.scaffold_181.3	3561	PF07565;PF00955;	Band 3 cytoplasmic domain;HCO3- transporter family;	GO:0006820|GO:0008509|GO:0016021;GO:0006820|GO:0016021;	P23348	Anion exchange protein 3 OS=Rattus norvegicus GN=Slc4a3 PE=2 SV=1	15.598
amp-evm.model.scaffold_325.8	2784	PF00955;PF07565;	HCO3- transporter family;Band 3 cytoplasmic domain;	GO:0006820|GO:0008509|GO:0016021;GO:0006820|GO:0016021;	P04920	Anion exchange protein 2 OS=Homo sapiens GN=SLC4A2 PE=1 SV=4	0.579629
dis-evm.model.scaffold_115.35	3360	PF00955;PF07565;	HCO3- transporter family;Band 3 cytoplasmic domain;	GO:0006820|GO:0008509|GO:0016021;GO:0006820|GO:0016021;	P13808	Anion exchange protein 2 OS=Mus musculus GN=Slc4a2 PE=1 SV=1	23.0255
dis-evm.model.scaffold_173.18	2781	PF07565;PF00955;	HCO3- transporter family;Band 3 cytoplasmic domain;	GO:0006820|GO:0016021;GO:0006820|GO:0008509|GO:0016021;	B1MTL0	Anion exchange protein 3 OS=Callicebus moloch GN=SLC4A3 PE=3 SV=1	0.135874
jgi-Nemve1-135965-e_gw.365.4.1	2667	PF00955;PF07565;	Band 3 cytoplasmic domain;HCO3- transporter family;	GO:0006820|GO:0008509|GO:0016021;GO:0006820|GO:0016021;	P23348	Anion exchange protein 3 OS=Rattus norvegicus GN=Slc4a3 PE=2 SV=1	0.00939198
jgi-Nemve1-91031-e_gw.26.55.1	2796	PF07565;PF00955;	HCO3- transporter family;Band 3 cytoplasmic domain;	GO:0006820|GO:0008509|GO:0016021;GO:0006820|GO:0016021;	P04920	Anion exchange protein 2 OS=Homo sapiens GN=SLC4A2 PE=1 SV=4	12.3522
spis-Spis10339	2775	PF07565;PF00955;	Band 3 cytoplasmic domain;HCO3- transporter family;	GO:0006820|GO:0016021;GO:0006820|GO:0008509|GO:0016021;	P13808	Anion exchange protein 2 OS=Mus musculus GN=Slc4a2 PE=1 SV=1	0
spis-Spis8325	3426	PF00955;PF07565;	Band 3 cytoplasmic domain;HCO3- transporter family;	GO:0006820|GO:0016021;GO:0006820|GO:0008509|GO:0016021;	P13808	Anion exchange protein 2 OS=Mus musculus GN=Slc4a2 PE=1 SV=1	5.4278
spis-Spis8326.t1	3030	PF00955;PF07565;	HCO3- transporter family;Band 3 cytoplasmic domain;	GO:0006820|GO:0008509|GO:0016021;GO:0006820|GO:0016021;	P04920	Anion exchange protein 2 OS=Homo sapiens GN=SLC4A2 PE=1 SV=4	10.1849
spis-Spis16901	3621	PF07565;PF00955;	Band 3 cytoplasmic domain;HCO3- transporter family;	GO:0006820|GO:0008509|GO:0016021;GO:0006820|GO:0016021;	Q2Y0W8	Electroneutral sodium bicarbonate exchanger 1 OS=Homo sapiens GN=SLC4A8 PE=1 SV=1	51.4842
adi-adi_v1.09009	4659	PF00955;PF07565;	Band 3 cytoplasmic domain;HCO3- transporter family;	GO:0006820|GO:0016021;GO:0006820|GO:0008509|GO:0016021;	Q32LP4	Sodium-driven chloride bicarbonate exchanger OS=Bos taurus GN=SLC4A10 PE=2 SV=1	42.3468
aip-AIPGENE2551	5277	PF00955;PF07565;	HCO3- transporter family;Band 3 cytoplasmic domain;	GO:0006820|GO:0008509|GO:0016021;GO:0006820|GO:0016021;	Q2Y0W8	Electroneutral sodium bicarbonate exchanger 1 OS=Homo sapiens GN=SLC4A8 PE=1 SV=1	49.7895
jgi-Nemve1-10373-gw.174.1.1	3174	PF07565;PF00955;	Band 3 cytoplasmic domain;HCO3- transporter family;	GO:0006820|GO:0016021;GO:0006820|GO:0008509|GO:0016021;	Q6U841	Sodium-driven chloride bicarbonate exchanger OS=Homo sapiens GN=SLC4A10 PE=2 SV=1	7.55782
adi-adi_v1.02296	1556	PF00955;	HCO3- transporter family;	GO:0006820|GO:0016021;	Q8NBS3	Sodium bicarbonate transporter-like protein 11 OS=Homo sapiens GN=SLC4A11 PE=1 SV=2	7.38538
amp-evm.model.scaffold_26.31	2526	PF00955;PF00359;	HCO3- transporter family;Phosphoenolpyruvate-dependent sugar phosphotransferase system, EIIA 2;	;GO:0006820|GO:0016021;	Q8NBS3	Sodium bicarbonate transporter-like protein 11 OS=Homo sapiens GN=SLC4A11 PE=1 SV=2	18.0412
dis-evm.model.scaffold_191.6	2478	PF00359;PF00955;	HCO3- transporter family;Phosphoenolpyruvate-dependent sugar phosphotransferase system, EIIA 2;	;GO:0006820|GO:0016021;	Q8NBS3	Sodium bicarbonate transporter-like protein 11 OS=Homo sapiens GN=SLC4A11 PE=1 SV=2	11.7282
jgi-Nemve1-106713-e_gw.83.137.1	1977	PF00955;PF00359;	HCO3- transporter family;Phosphoenolpyruvate-dependent sugar phosphotransferase system, EIIA 2;	GO:0006820|GO:0016021;;	Q8NBS3	Sodium bicarbonate transporter-like protein 11 OS=Homo sapiens GN=SLC4A11 PE=1 SV=2	3.50801
spis-Spis5056.t2	1427	PF00955;PF00359;	Phosphoenolpyruvate-dependent sugar phosphotransferase system, EIIA 2;HCO3- transporter family;	;GO:0006820|GO:0016021;	Q8NBS3	Sodium bicarbonate transporter-like protein 11 OS=Homo sapiens GN=SLC4A11 PE=1 SV=2	3.9938
aip-AIPGENE25553	2942	PF00955;PF00359;	HCO3- transporter family;Phosphoenolpyruvate-dependent sugar phosphotransferase system, EIIA 2;	;GO:0006820|GO:0016021;	Q8NBS3	Sodium bicarbonate transporter-like protein 11 OS=Homo sapiens GN=SLC4A11 PE=1 SV=2	0.296549
SLC26
adi-adi_v1.01798	2458	PF13792;PF01740;PF00916;	Sulfate transporter N-terminal domain with GLY motif;Sulfate transporter family;STAS domain;	GO:0008272|GO:0015116|GO:0016021;;	P45380	Sulfate anion transporter 1 OS=Rattus norvegicus GN=Slc26a1 PE=2 SV=1	0
adi-adi_v1.07347	1603	PF13792;PF00916;	Sulfate transporter N-terminal domain with GLY motif;Sulfate transporter family;	GO:0008272|GO:0015116|GO:0016021;;	Q86WA9	Sodium-independent sulfate anion transporter OS=Homo sapiens GN=SLC26A11 PE=2 SV=2	2.21984
adi-adi_v1.07348	3211	PF01740;PF00810;PF13792;PF00916;	Sulfate transporter family;STAS domain;ER lumen protein retaining receptor;Sulfate transporter N-terminal domain with GLY motif;	GO:0008272|GO:0015116|GO:0016021;;GO:0006621|GO:0016021|GO:0046923;	Q86WA9	Sodium-independent sulfate anion transporter OS=Homo sapiens GN=SLC26A11 PE=2 SV=2	144.949
adi-adi_v1.07620	3055	PF00916;PF13792;PF01740;	STAS domain;Sulfate transporter family;Sulfate transporter N-terminal domain with GLY motif;	;GO:0008272|GO:0015116|GO:0016021;	Q9EPH0	Prestin OS=Rattus norvegicus GN=Slc26a5 PE=1 SV=1	0.161311
adi-adi_v1.08419	2245	PF00916;PF01740;	Sulfate transporter family;STAS domain;	;GO:0008272|GO:0015116|GO:0016021;	Q8CIW6	Solute carrier family 26 member 6 OS=Mus musculus GN=Slc26a6 PE=1 SV=2	10.8887
amp-evm.model.scaffold_184.14	1764	PF00916;PF01740;PF13792;	STAS domain;Sulfate transporter family;Sulfate transporter N-terminal domain with GLY motif;	GO:0008272|GO:0015116|GO:0016021;;	Q86WA9	Sodium-independent sulfate anion transporter OS=Homo sapiens GN=SLC26A11 PE=2 SV=2	43.7272
amp-evm.model.scaffold_504.11	468	PF13792;	Sulfate transporter N-terminal domain with GLY motif;	;	P58743	Prestin OS=Homo sapiens GN=SLC26A5 PE=2 SV=1	23.1895
amp-evm.model.scaffold_504.12	1665	PF01740;PF00916;	Sulfate transporter family;STAS domain;	;GO:0008272|GO:0015116|GO:0016021;	Q8CIW6	Solute carrier family 26 member 6 OS=Mus musculus GN=Slc26a6 PE=1 SV=2	16.7079
amp-evm.model.scaffold_504.13	4452	PF00916;PF13792;PF01740;	Sulfate transporter N-terminal domain with GLY motif;STAS domain;Sulfate transporter family;	;GO:0008272|GO:0015116|GO:0016021;	Q9BXS9	Solute carrier family 26 member 6 OS=Homo sapiens GN=SLC26A6 PE=1 SV=1	37.7955
aip-AIPGENE5335	3613	PF01740;PF13792;PF00916;	Sulfate transporter family;STAS domain;Sulfate transporter N-terminal domain with GLY motif;	;GO:0008272|GO:0015116|GO:0016021;	Q80ZD3	Sodium-independent sulfate anion transporter OS=Mus musculus GN=Slc26a11 PE=2 SV=2	18.9073
aip-AIPGENE5336	3813	PF13792;PF01740;PF00916;	Sulfate transporter family;STAS domain;Sulfate transporter N-terminal domain with GLY motif;	GO:0008272|GO:0015116|GO:0016021;;	Q80ZD3	Sodium-independent sulfate anion transporter OS=Mus musculus GN=Slc26a11 PE=2 SV=2	59.638
aip-AIPGENE8485	2172	PF00916;PF13792;	Sulfate transporter family;Sulfate transporter N-terminal domain with GLY motif;	GO:0008272|GO:0015116|GO:0016021;;	O70531	Sulfate transporter OS=Rattus norvegicus GN=Slc26a2 PE=2 SV=1	37.6239
aip-AIPGENE8501	2342	PF00916;PF01740;PF13792;	Sulfate transporter family;STAS domain;Sulfate transporter N-terminal domain with GLY motif;	;GO:0008272|GO:0015116|GO:0016021;	Q9R154	Pendrin OS=Rattus norvegicus GN=Slc26a4 PE=2 SV=1	10.3939
aip-AIPGENE8506	1755	PF01740;PF00916;	Sulfate transporter family;STAS domain;	;GO:0008272|GO:0015116|GO:0016021;	Q8CIW6	Solute carrier family 26 member 6 OS=Mus musculus GN=Slc26a6 PE=1 SV=2	29.1401
dis-evm.model.scaffold_18.76	912	PF13792;PF00916;	Sulfate transporter N-terminal domain with GLY motif;Sulfate transporter family;	;GO:0008272|GO:0015116|GO:0016021;	Q80ZD3	Sodium-independent sulfate anion transporter OS=Mus musculus GN=Slc26a11 PE=2 SV=2	21.7165
dis-evm.model.scaffold_18.77	1683	PF00916;PF01740;PF13792;	Sulfate transporter N-terminal domain with GLY motif;Sulfate transporter family;STAS domain;	GO:0008272|GO:0015116|GO:0016021;;	Q80ZD3	Sodium-independent sulfate anion transporter OS=Mus musculus GN=Slc26a11 PE=2 SV=2	17.8967
dis-evm.model.scaffold_145.39	3330	PF01740;PF13792;PF00916;	STAS domain;Sulfate transporter family;Sulfate transporter N-terminal domain with GLY motif;	GO:0008272|GO:0015116|GO:0016021;;	P58743	Prestin OS=Homo sapiens GN=SLC26A5 PE=2 SV=1	8.45097
dis-evm.model.scaffold_145.40	1604				Q8CIW6	Solute carrier family 26 member 6 OS=Mus musculus GN=Slc26a6 PE=1 SV=2	97.2253
dis-evm.model.scaffold_145.41	927	PF13792;PF00916;	Sulfate transporter family;Sulfate transporter N-terminal domain with GLY motif;	GO:0008272|GO:0015116|GO:0016021;;	Q8CIW6	Solute carrier family 26 member 6 OS=Mus musculus GN=Slc26a6 PE=1 SV=2	26.97
jgi-Nemve1-30589-gw.38.62.1	1556	PF13792;PF01740;PF00916;	Sulfate transporter N-terminal domain with GLY motif;Sulfate transporter family;STAS domain;	GO:0008272|GO:0015116|GO:0016021;;	Q8CIW6	Solute carrier family 26 member 6 OS=Mus musculus GN=Slc26a6 PE=1 SV=2	15.0264
jgi-Nemve1-64548-gw.8.360.1	501	PF13792;PF00916;	Sulfate transporter family;Sulfate transporter N-terminal domain with GLY motif;	;GO:0008272|GO:0015116|GO:0016021;	Q86WA9	Sodium-independent sulfate anion transporter OS=Homo sapiens GN=SLC26A11 PE=2 SV=2	1.16666
jgi-Nemve1-127109-e_gw.235.74.1	273	PF13792;	Sulfate transporter N-terminal domain with GLY motif;	;	Q80ZD3	Sodium-independent sulfate anion transporter OS=Mus musculus GN=Slc26a11 PE=2 SV=2	0
jgi-Nemve1-159544-estExt_gwp.C_80199	1733	PF01740;PF13792;PF00916;	Sulfate transporter family;STAS domain;Sulfate transporter N-terminal domain with GLY motif;	GO:0008272|GO:0015116|GO:0016021;;	Q86WA9	Sodium-independent sulfate anion transporter OS=Homo sapiens GN=SLC26A11 PE=2 SV=2	6.44957
jgi-Nemve1-237976-estExt_fgenesh1_pg.C_20256	2449	PF01740;PF13792;PF00916;	Sulfate transporter N-terminal domain with GLY motif;Sulfate transporter family;STAS domain;	GO:0008272|GO:0015116|GO:0016021;;	Q8CIW6	Solute carrier family 26 member 6 OS=Mus musculus GN=Slc26a6 PE=1 SV=2	2.63469
spis-Spis1731	2337	PF00916;PF13792;PF01740;	STAS domain;Sulfate transporter family;Sulfate transporter N-terminal domain with GLY motif;	GO:0008272|GO:0015116|GO:0016021;;	Q8CIW6	Solute carrier family 26 member 6 OS=Mus musculus GN=Slc26a6 PE=1 SV=2	4.65671
spis-Spis1732.t1	2268	PF00916;PF01740;PF13792;	Sulfate transporter family;STAS domain;Sulfate transporter N-terminal domain with GLY motif;	;GO:0008272|GO:0015116|GO:0016021;	Q9EPH0	Prestin OS=Rattus norvegicus GN=Slc26a5 PE=1 SV=1	40.0991
spis-Spis4181.t1	1854	PF13792;PF01740;PF00916;	Sulfate transporter N-terminal domain with GLY motif;STAS domain;Sulfate transporter family;	;GO:0008272|GO:0015116|GO:0016021;	Q86WA9	Sodium-independent sulfate anion transporter OS=Homo sapiens GN=SLC26A11 PE=2 SV=2	2.27933
Carbonic anhydrase
adi-adi_v1.08794	608	PF00484;	Carbonic anhydrase;	GO:0004089|GO:0008270;	Q22460	Beta carbonic anhydrase 1 OS=Caenorhabditis elegans GN=bca-1 PE=3 SV=1	32.8248
adi-adi_v1.11313	2530	PF00194;	Eukaryotic-type carbonic anhydrase;	;	Q9ERQ8	Carbonic anhydrase 7 OS=Mus musculus GN=Ca7 PE=1 SV=2	1.93392
adi-adi_v1.13591	2785	PF00194;	Eukaryotic-type carbonic anhydrase;	;	Q92051	Carbonic anhydrase OS=Danio rerio GN=cahz PE=1 SV=2	1.06518
adi-adi_v1.15510	703	PF00194;	Eukaryotic-type carbonic anhydrase;	;	P83299	Carbonic anhydrase 1 OS=Chionodraco hamatus GN=ca1 PE=1 SV=1	1.58039
adi-adi_v1.16354	1146	PF00194;	Eukaryotic-type carbonic anhydrase;	;	Q9ULX7	Carbonic anhydrase 14 OS=Homo sapiens GN=CA14 PE=1 SV=1	17.7698
adi-adi_v1.16355	3855	PF00194;	Eukaryotic-type carbonic anhydrase;	;	Q92051	Carbonic anhydrase OS=Danio rerio GN=cahz PE=1 SV=2	15.8966
adi-adi_v1.16634	646	PF00194;	Eukaryotic-type carbonic anhydrase;	;	Q92051	Carbonic anhydrase OS=Danio rerio GN=cahz PE=1 SV=2	179.662
adi-adi_v1.19066	1270	PF00194;	Eukaryotic-type carbonic anhydrase;	;	Q27504	Putative carbonic anhydrase 3 OS=Caenorhabditis elegans GN=cah-3 PE=3 SV=1	11.2679
adi-adi_v1.19067	1595	PF00194;	Eukaryotic-type carbonic anhydrase;	;	Q92051	Carbonic anhydrase OS=Danio rerio GN=cahz PE=1 SV=2	6.76962
adi-adi_v1.22702	821	PF00194;	Eukaryotic-type carbonic anhydrase;	;	P00918	Carbonic anhydrase 2 OS=Homo sapiens GN=CA2 PE=1 SV=2	0
adi-adi_v1.23818	701	PF00194;	Eukaryotic-type carbonic anhydrase;	;	P00920	Carbonic anhydrase 2 OS=Mus musculus GN=Ca2 PE=1 SV=4	0
adi-adi_v1.24568	1411	PF00194;	Eukaryotic-type carbonic anhydrase;	;	P00918	Carbonic anhydrase 2 OS=Homo sapiens GN=CA2 PE=1 SV=2	3.27199
amp-evm.model.scaffold_0.69	996	PF00194;	Eukaryotic-type carbonic anhydrase;	;	Q10462	Putative carbonic anhydrase 5 OS=Caenorhabditis elegans GN=cah-5 PE=3 SV=3	2616.98
amp-evm.model.scaffold_37.14	966	PF00194;	Eukaryotic-type carbonic anhydrase;	;	Q7M316	Carbonic anhydrase 1 OS=Gorilla gorilla gorilla GN=CA1 PE=3 SV=3	1.78911
amp-evm.model.scaffold_60.34	768	PF00484;	Carbonic anhydrase;	GO:0004089|GO:0008270;	Q22460	Beta carbonic anhydrase 1 OS=Caenorhabditis elegans GN=bca-1 PE=3 SV=1	21.9627
amp-evm.model.scaffold_97.44	837	PF00194;	Eukaryotic-type carbonic anhydrase;	;	Q92051	Carbonic anhydrase OS=Danio rerio GN=cahz PE=1 SV=2	7.65622
amp-evm.model.scaffold_103.15	891	PF00194;	Eukaryotic-type carbonic anhydrase;	;	P43166	Carbonic anhydrase 7 OS=Homo sapiens GN=CA7 PE=1 SV=1	0.937965
amp-evm.model.scaffold_173.6	369	PF00194;	Eukaryotic-type carbonic anhydrase;	;	Q92051	Carbonic anhydrase OS=Danio rerio GN=cahz PE=1 SV=2	0.927592
amp-evm.model.scaffold_484.1	972	PF00194;	Eukaryotic-type carbonic anhydrase;	;	P43166	Carbonic anhydrase 7 OS=Homo sapiens GN=CA7 PE=1 SV=1	3.04923
amp-evm.model.scaffold_697.5	798	PF00194;	Eukaryotic-type carbonic anhydrase;	;	Q7M316	Carbonic anhydrase 1 OS=Gorilla gorilla gorilla GN=CA1 PE=3 SV=3	836.463
aip-AIPGENE2901	1582	PF00194;	Eukaryotic-type carbonic anhydrase;	;	Q8UWA5	Carbonic anhydrase 2 OS=Tribolodon hakonensis GN=ca2 PE=2 SV=3	1463.82
aip-AIPGENE2960	1732	PF00194;	Eukaryotic-type carbonic anhydrase;	;	P27139	Carbonic anhydrase 2 OS=Rattus norvegicus GN=Ca2 PE=1 SV=2	394.033
aip-AIPGENE5302	1554	PF00194;	Eukaryotic-type carbonic anhydrase;	;	Q8UWA5	Carbonic anhydrase 2 OS=Tribolodon hakonensis GN=ca2 PE=2 SV=3	289.803
aip-AIPGENE10420	2702	PF00194;	Eukaryotic-type carbonic anhydrase;	;	Q9ERQ8	Carbonic anhydrase 7 OS=Mus musculus GN=Ca7 PE=1 SV=2	26.1652
aip-AIPGENE15469	1747	PF00194;	Eukaryotic-type carbonic anhydrase;	;	P43166	Carbonic anhydrase 7 OS=Homo sapiens GN=CA7 PE=1 SV=1	26.6761
aip-AIPGENE19694	1337	PF00194;	Eukaryotic-type carbonic anhydrase;	;	Q8UWA5	Carbonic anhydrase 2 OS=Tribolodon hakonensis GN=ca2 PE=2 SV=3	7.42415
aip-AIPGENE19710	1342	PF00194;	Eukaryotic-type carbonic anhydrase;	;	P61215	Carbonic anhydrase-related protein 10 OS=Mus musculus GN=Ca10 PE=2 SV=1	56.2555
aip-AIPGENE19720	2812	PF00194;	Eukaryotic-type carbonic anhydrase;	;	Q8UWA5	Carbonic anhydrase 2 OS=Tribolodon hakonensis GN=ca2 PE=2 SV=3	48.5976
aip-AIPGENE19737	1596	PF00194;	Eukaryotic-type carbonic anhydrase;	;	Q8UWA5	Carbonic anhydrase 2 OS=Tribolodon hakonensis GN=ca2 PE=2 SV=3	6.08001
aip-AIPGENE25795	1747	PF00484;	Carbonic anhydrase;	GO:0004089|GO:0008270;	Q22460	Beta carbonic anhydrase 1 OS=Caenorhabditis elegans GN=bca-1 PE=3 SV=1	9.63212
dis-evm.model.scaffold_3.148	846	PF00194;	Eukaryotic-type carbonic anhydrase;	;	P43166	Carbonic anhydrase 7 OS=Homo sapiens GN=CA7 PE=1 SV=1	0
dis-evm.model.scaffold_3.210	810	PF00194;	Eukaryotic-type carbonic anhydrase;	;	Q7M316	Carbonic anhydrase 1 OS=Gorilla gorilla gorilla GN=CA1 PE=3 SV=3	3.15343
dis-evm.model.scaffold_43.79	2328	PF00194;	Eukaryotic-type carbonic anhydrase;	;	P43166	Carbonic anhydrase 7 OS=Homo sapiens GN=CA7 PE=1 SV=1	4.57707
dis-evm.model.scaffold_44.5	744	PF00484;	Carbonic anhydrase;	GO:0004089|GO:0008270;	Q22460	Beta carbonic anhydrase 1 OS=Caenorhabditis elegans GN=bca-1 PE=3 SV=1	5.87406
dis-evm.model.scaffold_98.37	801	PF00194;	Eukaryotic-type carbonic anhydrase;	;	Q92051	Carbonic anhydrase OS=Danio rerio GN=cahz PE=1 SV=2	2383.63
dis-evm.model.scaffold_212.19	708	PF00194;	Eukaryotic-type carbonic anhydrase;	;	Q9ERQ8	Carbonic anhydrase 7 OS=Mus musculus GN=Ca7 PE=1 SV=2	0.624317
dis-evm.model.scaffold_212.20	828	PF00194;	Eukaryotic-type carbonic anhydrase;	;	P43166	Carbonic anhydrase 7 OS=Homo sapiens GN=CA7 PE=1 SV=1	0.588589
jgi-Nemve1-90817-e_gw.25.153.1	750	PF00194;	Eukaryotic-type carbonic anhydrase;	;	Q92051	Carbonic anhydrase OS=Danio rerio GN=cahz PE=1 SV=2	0.375883
jgi-Nemve1-101864-e_gw.62.3.1	705	PF00194;	Eukaryotic-type carbonic anhydrase;	;	Q8UWA5	Carbonic anhydrase 2 OS=Tribolodon hakonensis GN=ca2 PE=2 SV=3	24.7356
jgi-Nemve1-107048-e_gw.85.5.1	756	PF00194;	Eukaryotic-type carbonic anhydrase;	;	Q7M316	Carbonic anhydrase 1 OS=Gorilla gorilla gorilla GN=CA1 PE=3 SV=3	16.7055
jgi-Nemve1-118835-e_gw.156.14.1	669	PF00194;	Eukaryotic-type carbonic anhydrase;	;	P13634	Carbonic anhydrase 1 OS=Mus musculus GN=Ca1 PE=2 SV=4	2.31812
jgi-Nemve1-121435-e_gw.179.18.1	750	PF00194;	Eukaryotic-type carbonic anhydrase;	;	Q92051	Carbonic anhydrase OS=Danio rerio GN=cahz PE=1 SV=2	3.38295
jgi-Nemve1-154217-e_gw.7115.3.1	363	PF00132;	Bacterial transferase hexapeptide (six repeats);	;	Q9FWR5	Gamma carbonic anhydrase 1, mitochondrial OS=Arabidopsis thaliana GN=GAMMACA1 PE=1 SV=1	0
jgi-Nemve1-170763-estExt_gwp.C_1560160	814	PF00194;	Eukaryotic-type carbonic anhydrase;	;	P27139	Carbonic anhydrase 2 OS=Rattus norvegicus GN=Ca2 PE=1 SV=2	15.9168
jgi-Nemve1-186479-estExt_GenewiseH_1.C_840203	864	PF00484;	Carbonic anhydrase;	GO:0004089|GO:0008270;	Q22460	Beta carbonic anhydrase 1 OS=Caenorhabditis elegans GN=bca-1 PE=3 SV=1	6.98373
jgi-Nemve1-200803-fgenesh1_pg.scaffold_24000017	813	PF00194;	Eukaryotic-type carbonic anhydrase;	;	Q92051	Carbonic anhydrase OS=Danio rerio GN=cahz PE=1 SV=2	3.40517
jgi-Nemve1-222808-fgenesh1_pg.scaffold_1967000001	402	PF00194;	Eukaryotic-type carbonic anhydrase;	;	Q27504	Putative carbonic anhydrase 3 OS=Caenorhabditis elegans GN=cah-3 PE=3 SV=1	0
spis-Spis754	969	PF00194;	Eukaryotic-type carbonic anhydrase;	;	P48282	Carbonic anhydrase 1 OS=Ovis aries GN=CA1 PE=2 SV=2	6.3456
spis-Spis7433	906	PF00194;	Eukaryotic-type carbonic anhydrase;	;	Q92051	Carbonic anhydrase OS=Danio rerio GN=cahz PE=1 SV=2	18.6232
spis-Spis7434	852	PF00194;	Eukaryotic-type carbonic anhydrase;	;	P00917	Carbonic anhydrase 1 OS=Equus caballus GN=CA1 PE=1 SV=3	1.81964
spis-Spis9950	909	PF00194;	Eukaryotic-type carbonic anhydrase;	;	Q8UWA5	Carbonic anhydrase 2 OS=Tribolodon hakonensis GN=ca2 PE=2 SV=3	3.30971
spis-Spis9951	825	PF00194;	Eukaryotic-type carbonic anhydrase;	;	P00919	Carbonic anhydrase 2 OS=Oryctolagus cuniculus GN=CA2 PE=1 SV=3	6.11112
spis-Spis9952	3399	PF12796;PF00194;PF00069;	Protein kinase domain;Ankyrin repeats (3 copies);Eukaryotic-type carbonic anhydrase;	GO:0004672|GO:0005524|GO:0006468;;	Q92051	Carbonic anhydrase OS=Danio rerio GN=cahz PE=1 SV=2	3.92654
spis-Spis10674	954	PF00194;	Eukaryotic-type carbonic anhydrase;	;	Q9ULX7	Carbonic anhydrase 14 OS=Homo sapiens GN=CA14 PE=1 SV=1	374.917
spis-Spis12076	1860	PF00194;	Eukaryotic-type carbonic anhydrase;	;	Q8UWA5	Carbonic anhydrase 2 OS=Tribolodon hakonensis GN=ca2 PE=2 SV=3	117.953
spis-Spis15827	3108	PF00194;	Eukaryotic-type carbonic anhydrase;	;	P00921	Carbonic anhydrase 2 OS=Bos taurus GN=CA2 PE=1 SV=3	1.42336
spis-Spis16757	1134	PF00194;	Eukaryotic-type carbonic anhydrase;	;	P07450	Carbonic anhydrase 3 OS=Equus caballus GN=CA3 PE=1 SV=2	8.17314
spis-Spis16816	831	PF00194;	Eukaryotic-type carbonic anhydrase;	;	P00920	Carbonic anhydrase 2 OS=Mus musculus GN=Ca2 PE=1 SV=4	0
spis-Spis16817	933	PF00194;	Eukaryotic-type carbonic anhydrase;	;	P00920	Carbonic anhydrase 2 OS=Mus musculus GN=Ca2 PE=1 SV=4	911.45
spis-Spis16865	1824	PF00194;	Eukaryotic-type carbonic anhydrase;	;	Q92051	Carbonic anhydrase OS=Danio rerio GN=cahz PE=1 SV=2	16.9929
spis-Spis18546	981	PF00194;	Eukaryotic-type carbonic anhydrase;	;	B0BNN3	Carbonic anhydrase 1 OS=Rattus norvegicus GN=Ca1 PE=1 SV=1	28.2153
spis-Spis21075	870	PF00194;	Eukaryotic-type carbonic anhydrase;	;	Q92051	Carbonic anhydrase OS=Danio rerio GN=cahz PE=1 SV=2	4.234
spis-Spis22424	909	PF00194;	Eukaryotic-type carbonic anhydrase;	;	Q9MZ30	Carbonic anhydrase 12 OS=Oryctolagus cuniculus GN=CA12 PE=2 SV=2	156.765
spis-Spis22426	1077	PF00194;	Eukaryotic-type carbonic anhydrase;	;	Q92051	Carbonic anhydrase OS=Danio rerio GN=cahz PE=1 SV=2	16.4368
spis-Spis22427	1737	PF00194;	Eukaryotic-type carbonic anhydrase;	;	Q9WVT6	Carbonic anhydrase 14 OS=Mus musculus GN=Ca14 PE=1 SV=1	115.796
spis-Spis24433	804	PF00194;	Eukaryotic-type carbonic anhydrase;	;	Q10462	Putative carbonic anhydrase 5 OS=Caenorhabditis elegans GN=cah-5 PE=3 SV=3	287.772

## Sheet: Table S2
Table S2. Proteomic data displayed in S. pistillata
Accession Number	Average qEx of four replicates
Spis4534 SpisGene4534// tr	137.75
Spis5278 SpisGene5278// sp	85
Spis16818	57.75
Spis477	54
Spis30	24.75
Spis1630 SpisGene1630// sp	16.75
Spis18446	12.25
Spis13927	13.75
Spis16037	7.5
Spis3547 SpisGene3547// tr	9.5
Spis4292 SpisGene4292// tr	11
Spis2748 SpisGene2748// sp	10.25
Spis19252	4.5
Spis2984 SpisGene2984// sp	9.5
Spis15601	4.25
Spis20234	7
Spis1629 SpisGene1629// sp	7
Spis1633	8
Spis15200	7.75
Spis19003	4
Spis11426	8
Spis13654	6
Spis7669	5.75
Spis1889 SpisGene1889// sp	2.25
Spis8541 SpisGene8541// sp	5.25
Spis2954.t1	4.25
Spis11587	1
Spis12581	2.5
Spis21285	1.75
Spis8246 SpisGene8246// sp	3.5
Spis12876	3.25
Spis19251	3.75
Spis21101	3.25
Spis12365	2.75
Spis17561.t1	4.5
Spis11963	3.5
Spis6260 SpisGene6260// sp	2.25
Spis7450 SpisGene7450// sp	1
Spis8713 SpisGene8713// sp	1.75
Spis21128	1.25
Spis18357	0.5
Spis1631 SpisGene1631// sp	2.5
Spis5277 SpisGene5277// sp	1.5
Spis11229	2
Spis12423	0.5
Spis19041	1.25
Spis18325	1.5
Spis13653	1.25
Spis4776 SpisGene4776// sp	0
Spis19453	0.75
Spis21282	0
Spis23273	0.5
Spis12269	0.25
Spis744	1
Spis1486 SpisGene1486// sp	0
Spis5277	0
Spis22051	0
Spis10268	0
Spis8632 SpisGene8632// gi	0.25
Spis5094	0
Spis5271	0
Spis5001	0
Spis3138	0
Spis16246	0.25
Spis25023	0.25

## Sheet: Table S3
Table S3. Best match proteins across other Cnidarians with SOMPs from Acropora millepora
Acropora millepora	A. digitifera	BLAST	Pfam	TPM	Length_CDS	S. pistillata	BLAST	Pfam	TPM	Length_CDS	A. fenestrafer	BLAST	Pfam	TPM	Length_CDS	Discosoma sp.	BLAST	Pfam	TPM	Length_CDS	A. pallida	BLAST	Pfam	TPM	Length_CDS	N. vectensis	BLAST	Pfam	TPM	Length_CDS
UniRef100_B3EWY6 Skeletal aspartic acid-rich protein 1 n=1 Tax=Acropora millepora RepID=SAAR1_ACRMI	adi-adi_v1.11068	Alpha integrin-like protein (Fragment) OS=Stylophora pistillata PE=4 SV=1		0	1205	spis-Spis4534	Alpha integrin-like protein (Fragment) OS=Stylophora pistillata PE=4 SV=1		36.4109	1092	amp-evm.model.scaffold_146.23	F-box only protein 9 OS=Danio rerio GN=fbxo9 PE=2 SV=1		123.855	1824	dis-evm.model.scaffold_12.45	60S ribosomal protein L26 OS=Crassostrea gigas GN=CGI_10028812 PE=3 SV=1		14.9978	1689	aip-AIPGENE13428	60S ribosomal protein L26 OS=Crassostrea gigas GN=CGI_10028812 PE=3 SV=1		56.4427	2398	jgi-Nemve1-240217-estExt_fgenesh1_pg.C_260043	60S ribosomal protein L26 OS=Crassostrea gigas GN=CGI_10028812 PE=3 SV=1		2.50252	1521
UniRef100_B3EWY7 Acidic skeletal organic matrix protein n=1 Tax=Acropora millepora RepID=ASOMP_ACRMI	adi-adi_v1.06327	Alpha integrin-like protein (Fragment) OS=Stylophora pistillata PE=4 SV=1		0	1367	spis-Spis4292	Alpha integrin-like protein (Fragment) OS=Stylophora pistillata PE=4 SV=1		24.9763	1764	amp-evm.model.scaffold_146.23	F-box only protein 9 OS=Danio rerio GN=fbxo9 PE=2 SV=1		123.855	1824	dis-evm.model.scaffold_12.45	60S ribosomal protein L26 OS=Crassostrea gigas GN=CGI_10028812 PE=3 SV=1		14.9978	1689	aip-AIPGENE13428	60S ribosomal protein L26 OS=Crassostrea gigas GN=CGI_10028812 PE=3 SV=1		56.4427	2398	jgi-Nemve1-240217-estExt_fgenesh1_pg.C_260043	60S ribosomal protein L26 OS=Crassostrea gigas GN=CGI_10028812 PE=3 SV=1		2.50252	1521
UniRef100_B3EWY8 Skeletal aspartic acid-rich protein 2 (Fragment) n=1 Tax=Acropora millepora RepID=SAAR2_ACRMI	adi-adi_v1.01441	Alpha integrin-like protein (Fragment) OS=Stylophora pistillata PE=4 SV=1		0.585455	914	spis-Spis3547	Alpha integrin-like protein (Fragment) OS=Stylophora pistillata PE=4 SV=1		5.51417	1224	amp-evm.model.scaffold_146.23	F-box only protein 9 OS=Danio rerio GN=fbxo9 PE=2 SV=1		123.855	1824	dis-evm.model.scaffold_12.45	60S ribosomal protein L26 OS=Crassostrea gigas GN=CGI_10028812 PE=3 SV=1		14.9978	1689	aip-AIPGENE13428	60S ribosomal protein L26 OS=Crassostrea gigas GN=CGI_10028812 PE=3 SV=1		56.4427	2398	jgi-Nemve1-240217-estExt_fgenesh1_pg.C_260043	60S ribosomal protein L26 OS=Crassostrea gigas GN=CGI_10028812 PE=3 SV=1		2.50252	1521
UniRef100_B3EWY9 Mucin-like protein (Fragment) n=1 Tax=Acropora millepora RepID=MLP_ACRMI	adi-adi_v1.09809	Hemicentin-1 OS=Homo sapiens GN=HMCN1 PE=1 SV=2	von Willebrand factor type D domain;Nidogen-like;Complement Clr-like EGF-like;Thrombospondin type 1 domain;	0	4195	spis-Spis16818	Mucin-4 OS=Homo sapiens GN=MUC4 PE=1 SV=4	Eukaryotic-type carbonic anhydrase;Thrombospondin type 1 domain;Calcium-binding EGF domain;von Willebrand factor type D domain;	96.9996	10740	amp-evm.model.scaffold_173.4	Mucin-4 OS=Homo sapiens GN=MUC4	Nidogen-like;von Willebrand factor type D domain;SAM dependent carboxyl methyltransferase;Thrombospondin type 1 domain;Complement Clr-like EGF-like;Coagulation Factor Xa inhibitory site;	5.20362	5520	dis-evm.model.scaffold_93.18	Mucin-4 OS=Homo sapiens GN=MUC4	Coagulation Factor Xa inhibitory site;Complement Clr-like EGF-like;von Willebrand factor type D domain;Cysteine-rich secretory protein family;Nidogen-like;	2.09074	5820	aip-AIPGENE22865	Mucin-4 OS=Homo sapiens GN=MUC4 PE=1 SV=4	Scavenger receptor cysteine-rich domain;Calcium-binding EGF domain;CUB domain;Complement Clr-like EGF-like;von Willebrand factor type D domain;Fibronectin type III domain;	42.7484	12613	jgi-Nemve1-202318-fgenesh1_pg.scaffold_34000020	Mucin-4 OS=Homo sapiens GN=MUC4 PE=1 SV=4	Thrombospondin type 1 domain	0.765336	1212
UniRef100_B3EWZ0 Secreted acidic protein 1A n=1 Tax=Acropora millepora RepID=SAP1A_ACRMI	adi-adi_v1.06593			0	1237
UniRef100_B3EWZ1 Secreted acidic protein 1B (Fragment) n=1 Tax=Acropora millepora RepID=SAP1B_ACRMI	adi-sap1
UniRef100_B3EWZ2 Uncharacterized skeletal organic matrix protein 8 n=1 Tax=Acropora millepora RepID=USOM8_ACRMI	adi-adi_v1.01189	Ras-like GTP-binding protein YPT1 OS=Phytophthora infestans GN=YPT1 PE=3 SV=1	Ras family;	12.8102	1886	spis-Spis13927	hypothetical protein [Stylophora pistillata]		5.28617	555	amp-evm.model.scaffold_216.21	Ras-like GTP-binding protein YPT1 OS=Phytophthora infestans GN=YPT1 PE=3 SV=1	Ras family;	10.0776	1287	dis-evm.model.scaffold_87.28	GTP-binding protein YPTC1 OS=Chlamydomonas reinhardtii GN=YPTC1 PE=1 SV=1	Ras family;	15.115	648	aip-AIPGENE16067	Ras-related protein Rab-1B OS=Macaca fascicularis GN=RAB1B PE=2 SV=1	Ras family;	4.78536	3690	jgi-Nemve1-229065-fgenesh1_pm.scaffold_51000012	Ras-related protein Rab-1B OS=Macaca fascicularis GN=RAB1B PE=2 SV=1	Ras family;	6.60537	615
UniRef100_B3EWZ3 Coadhesin (Fragment) n=1 Tax=Acropora millepora RepID=CADN_ACRMI	adi-adi_v1.05945	Hemicentin-1 OS=Homo sapiens GN=HMCN1 PE=1 SV=2	Thrombospondin type 1 domain;F5/8 type C domain;	4.44001	3965	spis-Spis5277	Collagen alpha-6(VI) chain OS=Homo sapiens GN=COL6A6 PE=1 SV=2	von Willebrand factor type A domain;F5/8 type C domain;Thrombospondin type 1 domain;	1.54017	5418	amp-evm.model.scaffold_83.4	Adipocyte enhancer-binding protein 1 OS=Homo sapiens GN=AEBP1 PE=1 SV=1	Thrombospondin type 1 domain;von Willebrand factor type A domain;F5/8 type C domain;	3.00781	2955	dis-evm.model.scaffold_1.97	Hemicentin-1 OS=Homo sapiens GN=HMCN1 PE=1 SV=2	Thrombospondin type 1 domain;von Willebrand factor type A domain;	30.0681	2812
UniRef100_B3EWZ4 Secreted acidic protein 2 (Fragment) n=1 Tax=Acropora millepora RepID=SAP2_ACRMI	adi-sap2 && adi-adi_v1.09226
UniRef100_B3EWZ5 MAM and LDL-receptor class A domain-containing protein 1 (Fragment) n=1 Tax=Acropora millepora RepID=MLRP1_ACRMI	adi-adi_v1.09968	MAM and LDL-receptor class A domain-containing protein 1 OS=Homo sapiens GN=MALRD1 PE=4 SV=3	Low-density lipoprotein receptor domain class A;Trefoil (P-type) domain;Fibronectin type II domain;MAM domain;	0.0969642	14849	spis-Spis12423	MAM and LDL-receptor class A domain-containing protein 1 OS=Homo sapiens GN=MALRD1 PE=4 SV=3	Low-density lipoprotein receptor domain class A;Trefoil (P-type) domain;MAM domain;Fibronectin type II domain;	20.3009	28698	amp-evm.model.scaffold_394.2	MAM and LDL-receptor class A domain-containing protein 1 OS=Homo sapiens GN=MALRD1 PE=4 SV=3	Low-density lipoprotein receptor domain class A;Trefoil (P-type) domain;MAM domain;	4.64977	7772	dis-evm.model.scaffold_10.93	MAM and LDL-receptor class A domain-containing protein 1 OS=Homo sapiens GN=MALRD1 PE=4 SV=3	MAM domain;Low-density lipoprotein receptor domain class A;	38.2597	3517	aip-AIPGENE11469	MAM and LDL-receptor class A domain-containing protein 1 OS=Homo sapiens GN=MALRD1 PE=4 SV=3	Human growth factor-like EGF;Low-density lipoprotein receptor domain class A;Trefoil (P-type) domain;MAM domain;	117.609	19244	jgi-Nemve1-239043-estExt_fgenesh1_pg.C_110080	MAM and LDL-receptor class A domain-containing protein 1 OS=Homo sapiens GN=MALRD1 PE=4 SV=3	MAM domain;Low-density lipoprotein receptor domain class A;Trefoil (P-type) domain;	7.57231	15441
UniRef100_B3EWZ6 MAM and LDL-receptor class A domain-containing protein 2 (Fragment) n=1 Tax=Acropora millepora RepID=MLRP2_ACRMI	adi-adi_v1.09969	MAM and LDL-receptor class A domain-containing protein 1 OS=Homo sapiens GN=MALRD1 PE=4 SV=3	Low-density lipoprotein receptor domain class A;MAM domain;	0.977273	9368	spis-Spis12423	MAM and LDL-receptor class A domain-containing protein 1 OS=Homo sapiens GN=MALRD1 PE=4 SV=3	Low-density lipoprotein receptor domain class A;Trefoil (P-type) domain;MAM domain;Fibronectin type II domain;	20.3009	28698	amp-evm.model.scaffold_394.3	Apical endosomal glycoprotein OS=Homo sapiens GN=MAMDC4 PE=1 SV=2		3.19078	8120	dis-evm.model.scaffold_10.98	Apical endosomal glycoprotein OS=Homo sapiens GN=MAMDC4 PE=1 SV=2	MAM domain;	14.7249	3400
UniRef100_B3EWZ7 Threonine-rich protein (Fragment) n=1 Tax=Acropora millepora RepID=TRP_ACRMI	adi-adi_v1.14283	Cubilin OS=Homo sapiens GN=CUBN PE=1 SV=5	CUB domain;	5.49343	2356	spis-Spis1630	Deleted in malignant brain tumors 1 protein OS=Mus musculus GN=Dmbt1 PE=1 SV=2	CUB domain;	39.315	1554	amp-evm.model.scaffold_368.6	Mucin-1 OS=Homo sapiens GN=MUC1 PE=1 SV=3		6.71479	4766	dis-evm.model.scaffold_501.4	Deleted in malignant brain tumors 1 protein OS=Mus musculus GN=Dmbt1 PE=1 SV=2	CUB domain;	50.4056	453
UniRef100_B3EWZ8 Ectin (Fragment) n=1 Tax=Acropora millepora RepID=ECT_ACRMI	adi-adi_v1.13233	RING finger and transmembrane domain-containing protein 2 OS=Homo sapiens GN=RNFT2 PE=2 SV=2	Thrombospondin type 1 domain;Ring finger domain;	24.9763	3898	spis-Spis17966	Hemicentin-1 OS=Homo sapiens GN=HMCN1 PE=1 SV=2	Thrombospondin type 1 domain;	16.8735	2415	amp-evm.model.scaffold_70.27	RING finger and transmembrane domain-containing protein 2 OS=Mus musculus GN=Rnft2 PE=2 SV=2	Ring finger domain;	8.95779	1314	dis-evm.model.scaffold_3.39	RING finger and transmembrane domain-containing protein 2 OS=Mus musculus GN=Rnft2 PE=2 SV=2	Ring finger domain;	12.3048	1305	aip-AIPGENE9075	RING finger and transmembrane domain-containing protein 2 OS=Homo sapiens GN=RNFT2 PE=2 SV=2	Ring finger domain;	11.0034	3653	jgi-Nemve1-110696-e_gw.101.43.1	RING finger and transmembrane domain-containing protein 2 OS=Homo sapiens GN=RNFT2 PE=2 SV=2	Ring finger domain;	23.2178	873
UniRef100_B3EWZ9 Hephaestin-like protein n=1 Tax=Acropora millepora RepID=HEPHL_ACRMI	adi-adi_v1.16742	Ceruloplasmin OS=Ovis aries GN=CP PE=2 SV=1	Multicopper oxidase;	0.149148	3296	spis-Spis7139.t1	Hephaestin-like protein 1 OS=Homo sapiens GN=HEPHL1 PE=2 SV=2	Multicopper oxidase;	0	3393	amp-evm.model.scaffold_101.9	Hephaestin-like protein 1 OS=Mus musculus GN=Hephl1 PE=2 SV=2	Multicopper oxidase;Ribosomal protein S7p/S5e;	109.837	3732	dis-evm.model.scaffold_57.36	Hephaestin-like protein 1 OS=Homo sapiens GN=HEPHL1 PE=2 SV=2	Multicopper oxidase;	5.89256	3081	aip-AIPGENE3598	Hephaestin OS=Rattus norvegicus GN=Heph PE=2 SV=1	Multicopper oxidase;	88.8671	3853
UniRef100_B3EX00 Uncharacterized skeletal organic matrix protein 1 (Fragment) n=1 Tax=Acropora millepora RepID=USOM1_ACRMI	adi-adi_v1.21723			0	1238
UniRef100_B3EX01 CUB domain-containing protein n=1 Tax=Acropora millepora RepID=CDP_ACRMI	adi-adi_v1.14283	Cubilin OS=Homo sapiens GN=CUBN PE=1 SV=5	CUB domain;	5.49343	2356	spis-Spis1630	Deleted in malignant brain tumors 1 protein OS=Mus musculus GN=Dmbt1 PE=1 SV=2	CUB domain;	39.315	1554	amp-evm.model.scaffold_368.6	Mucin-1 OS=Homo sapiens GN=MUC1 PE=1 SV=3		6.71479	4766	dis-evm.model.scaffold_501.4	Deleted in malignant brain tumors 1 protein OS=Mus musculus GN=Dmbt1 PE=1 SV=2	CUB domain;	50.4056	453
UniRef100_B7W112 Aspartic and glutamic acid-rich protein n=1 Tax=Acropora millepora RepID=DQRP_ACRMI	adi-adi_v1.04188	predicted protein [Nematostella vectensis] >gi-156215329-gb-EDO36292.1- predicted protein [Nematostella vectensis]		30.8321	3223	spis-Spis9261	predicted protein [Nematostella vectensis] >gi-156215329-gb-EDO36292.1- predicted protein [Nematostella vectensis]	Mitochondrial and peroxisomal fission factor Mff;	10.6349	1503						dis-evm.model.scaffold_12.80	predicted protein [Nematostella vectensis] >gi-156215329-gb-EDO36292.1- predicted protein [Nematostella vectensis]	Mitochondrial and peroxisomal fission factor Mff;	19.3579	723	aip-AIPGENE4957	predicted protein [Nematostella vectensis] >gi-156215329-gb-EDO36292.1- predicted protein [Nematostella vectensis]	Mitochondrial and peroxisomal fission factor Mff;	14.1898	1394	jgi-Nemve1-245592-estExt_fgenesh1_pg.C_1680031	Mitochondrial fission factor OS=Bos taurus GN=MFF PE=2 SV=1	Mitochondrial and peroxisomal fission factor Mff;	12.4427	2123
UniRef100_B7W114 Cephalotoxin-like protein (Fragment) n=1 Tax=Acropora millepora RepID=CTXL_ACRMI	adi-adi_v1.09855	SE-cephalotoxin OS=Sepia esculenta PE=1 SV=1	Thrombospondin type 1 domain;EGF-like domain;	0	3587	spis-Spis4808	SE-cephalotoxin OS=Sepia esculenta PE=1 SV=1	Low-density lipoprotein receptor domain class A;Thrombospondin type 1 domain;	0.425562	3216	amp-evm.model.scaffold_522.2	predicted protein [Nematostella vectensis] >gi-156226834-gb-EDO47641.1- predicted protein [Nematostella vectensis]		2.60282	320
UniRef100_B7WFQ1 Uncharacterized skeletal organic matrix protein 2 n=1 Tax=Acropora millepora RepID=USOM2_ACRMI	adi-adi_v1.15064			0	1479	spis-Spis21698	Predicted protein OS=Nematostella vectensis GN=v1g203627 PE=4 SV=1	Protein of unknown function (DUF229);	1.11227	10057	amp-evm.model.scaffold_289.7	Tachylectin-2 OS=Tachypleus tridentatus PE=1 SV=1	DNA/RNA non-specific endonuclease;Tachylectin;	1.98679	1971	dis-evm.model.scaffold_235.3	Uncharacterized protein (Fragment) OS=Oreochromis niloticus GN=ENDOD1 (10 of 22) PE=4 SV=1	DNA/RNA non-specific endonuclease;	7.13581	1686
UniRef100_B8RJM0 Uncharacterized skeletal organic matrix protein 3 (Fragment) n=1 Tax=Acropora millepora RepID=USOM3_ACRMI	adi-adi_v1.14490			1.64418	2299	spis-Spis21282			12.4929	2997
UniRef100_B8UU51 Galaxin-2 n=1 Tax=Acropora millepora RepID=GXN2_ACRMI	adi-adi_v1.15065	Galaxin OS=Acropora millepora PE=2 SV=1		0	1337	spis-Spis11963	Galaxin OS=Acropora millepora PE=2 SV=1		90.398	858	amp-evm.model.scaffold_172.18	Tetratricopeptide repeat protein 28 OS=Homo sapiens GN=TTC28 PE=1 SV=4	CHAT domain;Tetratricopeptide repeat;	135.497	5367	dis-evm.model.scaffold_0.235	Galaxin OS=Acropora millepora PE=2 SV=1		1.8711	5155	aip-AIPGENE9376	DNA replication ATP-dependent helicase/nuclease DNA2 OS=Xenopus laevis GN=dna2 PE=1 SV=1	AAA domain;DNA replication factor Dna2;	1.83157	10525	jgi-Nemve1-211144-fgenesh1_pg.scaffold_133000016	Galaxin OS=Acropora millepora PE=2 SV=1		0.0884333	780
UniRef100_B8UU59 Polycystic kidney disease 1-related protein (Fragment) n=1 Tax=Acropora millepora RepID=PK1L_ACRMI	adi-adi_v1.02830	Polycystic kidney disease protein 1-like 1 OS=Mus musculus GN=Pkd1l1 PE=1 SV=2	REJ domain;Latrophilin/CL-1-like GPS domain;PKD domain;Polycystin cation channel;PLAT/LH2 domain;WSC domain;	2.12707	9961	spis-Spis4776	Polycystic kidney disease protein 1-like 1 OS=Homo sapiens GN=PKD1L1 PE=1 SV=1	Polycystin cation channel;PKD domain;WSC domain;PLAT/LH2 domain;REJ domain;Latrophilin/CL-1-like GPS domain;	3.11944	9693	amp-evm.model.scaffold_246.7	Polycystic kidney disease 1 like 1 OS=Oryzias latipes GN=pkd1l1 PE=1 SV=2	REJ domain;PKD domain;	5.95959	4587	dis-evm.model.scaffold_69.7	Polycystic kidney disease protein 1-like 2 OS=Mus musculus GN=Pkd1l2 PE=2 SV=1	PLAT/LH2 domain;REJ domain;Latrophilin/CL-1-like GPS domain;	8.6248	2955	aip-AIPGENE6183	Polycystic kidney disease protein 1-like 1 OS=Mus musculus GN=Pkd1l1 PE=1 SV=2	Latrophilin/CL-1-like GPS domain;REJ domain;PLAT/LH2 domain;PKD domain;Polycystin cation channel;	17.2266	9860	jgi-Nemve1-196807-fgenesh1_pg.scaffold_3000128	Polycystic kidney disease protein 1-like 1 OS=Homo sapiens GN=PKD1L1 PE=1 SV=1	REJ domain;Latrophilin/CL-1-like GPS domain;Polycystin cation channel;PKD domain;WSC domain;PLAT/LH2 domain;	2.09067	10173
UniRef100_G8HTB6 ZP domain-containing protein n=1 Tax=Acropora millepora RepID=ZPP_ACRMI	adi-adi_v1.07627	Oncoprotein-induced transcript 3 protein OS=Homo sapiens GN=OIT3 PE=1 SV=2	Zona pellucida-like domain;	601.49	2777	spis-Spis20234	CUB and zona pellucida-like domain-containing protein 1 OS=Homo sapiens GN=CUZD1 PE=2 SV=1	Zona pellucida-like domain;	206.099	1158	amp-evm.model.scaffold_17.25	Zona pellucida sperm-binding protein 2 OS=Macaca radi-adiata GN=ZP2 PE=2 SV=1	Zona pellucida-like domain;	676.565	1041	dis-evm.model.scaffold_12.7	Zona pellucida sperm-binding protein 2 OS=Macaca radi-adiata GN=ZP2 PE=2 SV=1	Zona pellucida-like domain;	1004.88	1041	aip-AIPGENE843	CUB and zona pellucida-like domain-containing protein 1 OS=Homo sapiens GN=CUZD1 PE=2 SV=1	Zona pellucida-like domain;	807.106	3284	jgi-Nemve1-245496-estExt_fgenesh1_pg.C_1630030	CUB and zona pellucida-like domain-containing protein 1 OS=Homo sapiens GN=CUZD1 PE=2 SV=1	Zona pellucida-like domain;	58.2831	1468
UniRef100_B8UU74 Uncharacterized skeletal organic matrix protein 4 (Fragment) n=1 Tax=Acropora millepora RepID=USOM4_ACRMI	adi-adi_v1.01440	coral acid rich protein 4 [Stylophora pistillata]		0	549	spis-Spis3547	Alpha integrin-like protein (Fragment) OS=Stylophora pistillata PE=4 SV=1		5.51417	1224
UniRef100_D9IQ16 Galaxin n=1 Tax=Acropora millepora RepID=GXN_ACRMI	adi-adi_v1.18631	Galaxin OS=Acropora millepora PE=2 SV=1		0	1085	spis-Spis4795	Usherin OS=Homo sapiens GN=USH2A PE=1 SV=3		5.96731	1257	amp-evm.model.scaffold_172.18	Tetratricopeptide repeat protein 28 OS=Homo sapiens GN=TTC28 PE=1 SV=4	CHAT domain;Tetratricopeptide repeat;	135.497	5367	dis-evm.model.scaffold_399.7	Galaxin OS=Acropora millepora PE=2 SV=1		39.5509	678	aip-AIPGENE15098	Usherin OS=Mus musculus GN=Ush2A PE=1 SV=2		19.4564	2478	jgi-Nemve1-211144-fgenesh1_pg.scaffold_133000016	Galaxin OS=Acropora millepora PE=2 SV=1		0.0884333	780
UniRef100_B8UU78 EGF and laminin G domain-containing protein (Fragment) n=1 Tax=Acropora millepora RepID=ELP_ACRMI	adi-adi_v1.06122	Contactin-associated protein-like 2 OS=Mus musculus GN=Cntnap2 PE=1 SV=2	Laminin G domain;	2.9545	3269	spis-Spis1889	Contactin-associated protein-like 2 OS=Mus musculus GN=Cntnap2 PE=1 SV=2	Laminin G domain;	27.9591	3438	amp-evm.model.scaffold_34.5	Contactin-associated protein-like 2 OS=Mus musculus GN=Cntnap2 PE=1 SV=2	Laminin G domain;	80.0528	3339	dis-evm.model.scaffold_37.99	Contactin-associated protein-like 2 OS=Mus musculus GN=Cntnap2 PE=1 SV=2	Sugar (and other) transporter;Laminin G domain;	36.0875	3523	aip-AIPGENE21668	Contactin-associated protein-like 2 OS=Homo sapiens GN=CNTNAP2 PE=1 SV=1	Laminin G domain;	306.211	4276	jgi-Nemve1-240263-estExt_fgenesh1_pg.C_260133	Contactin-associated protein-like 2 OS=Mus musculus GN=Cntnap2 PE=1 SV=2	Laminin G domain;	18.2346	4489
UniRef100_B8V7P3 Putative carbonic anhydrase (Fragment) n=1 Tax=Acropora millepora RepID=CAH_ACRMI	adi-adi_v1.22702	Carbonic anhydrase 2 OS=Homo sapiens GN=CA2 PE=1 SV=2	Eukaryotic-type carbonic anhydrase;	0	821	spis-Spis16816	Carbonic anhydrase 2 OS=Mus musculus GN=Ca2 PE=1 SV=4	Eukaryotic-type carbonic anhydrase;	0	831	amp-evm.model.scaffold_97.44	Carbonic anhydrase OS=Danio rerio GN=cahz PE=1 SV=2	Eukaryotic-type carbonic anhydrase;	7.65622	837						aip-AIPGENE19720	Carbonic anhydrase 2 OS=Tribolodon hakonensis GN=ca2 PE=2 SV=3	Eukaryotic-type carbonic anhydrase;	48.5976	2812
UniRef100_B8V7Q1 Protocadherin-like protein n=1 Tax=Acropora millepora RepID=PCDL_ACRMI	adi-adi_v1.19518	Protocadherin Fat 1 OS=Homo sapiens GN=FAT1 PE=1 SV=2	Cadherin domain;Laminin G domain;	17.0625	4920	spis-Spis30	Protocadherin Fat 4 OS=Homo sapiens GN=FAT4 PE=1 SV=2	Cadherin cytoplasmic region;EGF-like domain;Cadherin domain;Laminin G domain;	13.0876	13503	amp-evm.model.scaffold_3.112	Protocadherin Fat 3 OS=Rattus norvegicus GN=Fat3 PE=1 SV=1	Cadherin domain;Laminin G domain;EGF-like domain;Cadherin cytoplasmic region;	19.6303	13305	dis-evm.model.scaffold_7.47	Protocadherin Fat 1 OS=Homo sapiens GN=FAT1 PE=1 SV=2	Cadherin domain;Laminin G domain;	16.9019	10357	aip-AIPGENE6219	Protocadherin Fat 3 OS=Rattus norvegicus GN=Fat3 PE=1 SV=1	Cadherin domain;Laminin G domain;	6.62559	16144	jgi-Nemve1-239897-estExt_fgenesh1_pg.C_210083	Protocadherin Fat 3 OS=Rattus norvegicus GN=Fat3 PE=1 SV=1	Cadherin cytoplasmic region;Laminin G domain;Cadherin domain;	10.0386	12805
UniRef100_B8V7R6 Collagen alpha chain (Fragment) n=1 Tax=Acropora millepora RepID=COA_ACRMI	adi-adi_v1.00434	Collagen alpha-1(XXVII) chain OS=Mus musculus GN=Col27a1 PE=2 SV=1	Fibrillar collagen C-terminal domain;Collagen triple helix repeat (20 copies);	127.449	1465	spis-Spis2751	Collagen alpha-2(I) chain OS=Rattus norvegicus GN=Col1a2 PE=1 SV=3	Fibrillar collagen C-terminal domain;Collagen triple helix repeat (20 copies);	270.494	4368	amp-evm.model.scaffold_91.15	Collagen alpha-2(I) chain OS=Rattus norvegicus GN=Col1a2 PE=1 SV=3	Fibrillar collagen C-terminal domain;Collagen triple helix repeat (20 copies);	499.22	4452	dis-evm.model.scaffold_1.118	Collagen alpha-1(II) chain (Fragment) OS=Gallus gallus GN=COL2A1 PE=2 SV=1	Fibrillar collagen C-terminal domain;PAXIP1-associated-protein-1 C term PTIP binding protein;	1996.5	1182	aip-AIPGENE25170	Collagen alpha-2(I) chain OS=Lithobates catesbeiana GN=COL1A2 PE=2 SV=1	Collagen triple helix repeat (20 copies);Fibrillar collagen C-terminal domain;	42.3196	3738	jgi-Nemve1-204742-fgenesh1_pg.scaffold_53000081	Collagen alpha-2(I) chain OS=Rattus norvegicus GN=Col1a2 PE=1 SV=3	Fibrillar collagen C-terminal domain;Collagen triple helix repeat (20 copies);	104.283	4203
UniRef100_B8V7S0 CUB and peptidase domain-containing protein 1 (Fragment) n=1 Tax=Acropora millepora RepID=CPP1_ACRMI	adi-adi_v1.16247	Ovochymase-2 OS=Rhinella arenarum GN=OVCH2 PE=2 SV=2	Trypsin;MAM domain;Fibronectin type III domain;CUB domain;	0	5639	spis-Spis7041	Transmembrane protease serine 5 OS=Mus musculus GN=Tmprss5 PE=2 SV=3	MAM domain;Trypsin;Fibronectin type III domain;	0	9834	amp-evm.model.scaffold_7.101	Trypsin OS=Xenopus laevis PE=2 SV=1	Trypsin;	208.944	835	dis-evm.model.scaffold_16.55	Transmembrane protease serine 9 OS=Rattus norvegicus GN=Tmprss9 PE=3 SV=1	Trypsin;	1.44848	1752	aip-AIPGENE17936	Transmembrane protease serine 9 OS=Rattus norvegicus GN=Tmprss9 PE=3 SV=1	Roadblock/LC7 domain;MAM domain;Trypsin;	199.194	5649	jgi-Nemve1-227960-fgenesh1_pm.scaffold_4000002	Trypsin-3 (Fragment) OS=Salmo salar PE=1 SV=1	Trypsin;	0.578169	816
UniRef100_B7T7N1 MAM and fibronectin type III domain-containing protein 2 (Fragment) n=1 Tax=Acropora millepora RepID=MFP2_ACRMI	adi-adi_v1.01383	Trypsin-3 (Fragment) OS=Salmo salar PE=1 SV=1	Fibronectin type III domain;MAM domain;Trypsin;	0.17146	3286	spis-Spis7038	Transmembrane protease serine 2 OS=Mus musculus GN=Tmprss2 PE=2 SV=3	Trypsin;MAM domain;Fibronectin type III domain;	5.95825	11115	amp-evm.model.scaffold_7.101	Trypsin OS=Xenopus laevis PE=2 SV=1	Trypsin;	208.944	835	dis-evm.model.scaffold_38.70	Transmembrane protease serine 9 OS=Rattus norvegicus GN=Tmprss9 PE=3 SV=1	MAM domain;Trypsin;	3.45752	4989	aip-AIPGENE17936	Transmembrane protease serine 9 OS=Rattus norvegicus GN=Tmprss9 PE=3 SV=1	Roadblock/LC7 domain;MAM domain;Trypsin;	199.194	5649	jgi-Nemve1-227960-fgenesh1_pm.scaffold_4000002	Trypsin-3 (Fragment) OS=Salmo salar PE=1 SV=1	Trypsin;	0.578169	816
UniRef100_B8VIV4 CUB and peptidase domain-containing protein 2 (Fragment) n=1 Tax=Acropora millepora RepID=CPP2_ACRMI	adi-adi_v1.16372	Ovochymase-2 OS=Bufo japonicus GN=OVCH2 PE=1 SV=1	CUB domain;Fibronectin type III domain;Trypsin;	0	2060	spis-Spis7041	Transmembrane protease serine 5 OS=Mus musculus GN=Tmprss5 PE=2 SV=3	MAM domain;Trypsin;Fibronectin type III domain;	0	9834	amp-evm.model.scaffold_7.25	Transmembrane protease serine 9 OS=Homo sapiens GN=TMPRSS9 PE=1 SV=2	Trypsin;	2.74597	1656	dis-evm.model.scaffold_38.72	Anionic trypsin-1 OS=Rattus norvegicus GN=Prss1 PE=1 SV=1	Trypsin;	18.1057	864	aip-AIPGENE4334	Trypsin-3 (Fragment) OS=Salmo salar PE=1 SV=1	Trypsin;MAM domain;	86.2313	1519	jgi-Nemve1-227960-fgenesh1_pm.scaffold_4000002	Trypsin-3 (Fragment) OS=Salmo salar PE=1 SV=1	Trypsin;	0.578169	816
UniRef100_B8VIU6 Uncharacterized skeletal organic matrix protein 5 n=1 Tax=Acropora millepora RepID=USOM5_ACRMI	adi-adi_v1.22918	Predicted protein OS=Nematostella vectensis GN=v1g213403 PE=4 SV=1		1.61246	691	spis-Spis22899	Protocadherin Fat 4 OS=Mus musculus GN=Fat4 PE=1 SV=2	EGF-like domain;Calcium-binding EGF domain;	0	1211	amp-evm.model.scaffold_522.8	Predicted protein OS=Nematostella vectensis GN=v1g218910 PE=4 SV=1		0.338321	960	dis-evm.model.scaffold_4.112	Predicted protein OS=Nematostella vectensis GN=v1g218910 PE=4 SV=1		34.0549	939	aip-AIPGENE18848	Predicted protein OS=Nematostella vectensis GN=v1g218910 PE=4 SV=1		3.73423	3992	jgi-Nemve1-213403-fgenesh1_pg.scaffold_175000033	Predicted protein OS=Nematostella vectensis GN=v1g213403 PE=4 SV=1		2.819	1638
UniRef100_B8VIW9 Fibronectin type III domain-containing protein n=1 Tax=Acropora millepora RepID=FP_ACRMI	adi-adi_v1.16442	Neuronal cell adhesion molecule OS=Mus musculus GN=Nrcam PE=1 SV=2	Fibronectin type III domain;Bravo-like intracellular region;Immunoglobulin domain;Immunoglobulin I-set domain;	83.9747	3564	spis-Spis19002	Hemicentin-1 OS=Homo sapiens GN=HMCN1 PE=1 SV=2	Bravo-like intracellular region;Fibronectin type III domain;Immunoglobulin domain;Immunoglobulin I-set domain;	14.0595	19521	amp-evm.model.scaffold_336.4	Contactin-4 OS=Rattus norvegicus GN=Cntn4 PE=1 SV=1	Immunoglobulin domain;Immunoglobulin I-set domain;Fibronectin type III domain;	108.279	3274	dis-evm.model.scaffold_220.3	Contactin-2 OS=Homo sapiens GN=CNTN2 PE=1 SV=1	Immunoglobulin domain;Immunoglobulin I-set domain;	37.0426	1182	aip-AIPGENE6975	Neurofascin OS=Homo sapiens GN=NFASC PE=1 SV=4	Fibronectin type III domain;Immunoglobulin I-set domain;Immunoglobulin domain;	103.372	5217	jgi-Nemve1-240518-estExt_fgenesh1_pg.C_300161	Neuronal cell adhesion molecule OS=Mus musculus GN=Nrcam PE=1 SV=2	Immunoglobulin I-set domain;Immunoglobulin domain;Fibronectin type III domain;Bravo-like intracellular region;	27.4768	5755
UniRef100_B8VIX3 Uncharacterized skeletal organic matrix protein 6 n=1 Tax=Acropora millepora RepID=USOM6_ACRMI	adi-adi_v1.05151			1358.75	1868
UniRef100_B8WI85 Uncharacterized skeletal organic matrix protein 7 n=1 Tax=Acropora millepora RepID=USOM7_ACRMI	adi-adi_v1.08327	predicted protein [Nematostella vectensis] >gi-156213151-gb-EDO34180.1- predicted protein [Nematostella vectensis]		14.2753	1128	spis-Spis1831	predicted protein [Nematostella vectensis] >gi-156213151-gb-EDO34180.1- predicted protein [Nematostella vectensis]		24.3371	1281	amp-evm.model.scaffold_96.8	Hemicentin-2 OS=Mus musculus GN=Hmcn2 PE=2 SV=1	Immunoglobulin I-set domain;Immunoglobulin domain;Fibronectin type III domain;	1.93702	5610	dis-evm.model.scaffold_25.59	predicted protein [Nematostella vectensis] >gi-156213151-gb-EDO34180.1- predicted protein [Nematostella vectensis]		24.2965	1080	aip-AIPGENE13361	predicted protein [Nematostella vectensis] >gi-156213151-gb-EDO34180.1- predicted protein [Nematostella vectensis]		39.0907	2081	jgi-Nemve1-246689-estExt_fgenesh1_pg.C_2340020	predicted protein [Nematostella vectensis] >gi-156213151-gb-EDO34180.1- predicted protein [Nematostella vectensis]		1.77193	2303

## Sheet: Table S4
Table S4 Overlapping genes in four studies and their corresponding spectral counts
Categories	Function	Our	spectral counts	Takeuchi et al.	spectral count	Ramos-Silva et al.	Drake et al.	Phylogeny
Acidic proteins	Acid protein	spis-Spis4534	137.75	adi_v1.11068	3310	UniRef100_B3EWY6	AGG36357.1	Figure 6
	Acid protein	spis-Spis3547	9.5	adi_v1.01441	252	UniRef100_B3EWY8	AGG36358.1	Figure 6
	Acid protein	spis-Spis4292	11	adi_v1.06327	687	UniRef100_B3EWY7	AGG36350.1	Figure 6
Transmembrane proteins	Mucin-4	spis-Spis16818	109	adi_v1.09809	2352	UniRef100_B3EWY9	AGG36340.1	Fig. S5
	Protocadherin	spis-Spis30	24.75	adi_v1.19518	10	UniRef100_B8V7Q1	AGG36361.1	Fig. S6
	Neurexin	spis-Spis1889	2.25	adi_v1.24512	9	UniRef100_B8UU78	AGG36352.1	Fig. S7
	Zona pellucida domain proteins	spis-Spis20234	7	adi_v1.07627	59	UniRef100_G8HTB6	AGG36346.1	Fig. S8
Extracellular protein	collagen alpha-6 (VI)	spis-Spis5278	85	adi_v1.05945	248	UniRef100_B3EWZ3	AGG36343.1	Fig. S10
	fibronectin II (MAM and LDL-receptor class A domain-containing protein)	spis-Spis12423	0.5	adi_v1.09968	252	UniRef100_B3EWZ6	AGG36355.1	Fig. S11

## Sheet: Table S5
Table S5 : Comparison of the main domains from Acropora millepora SOMPs with other Cnidarian species
Key domains identified in the SOMPs of Acropora millepora	Interpro No.	Pfam No.	A. digitifera	S. pistillata	A. fenestrafer	Discosoma sp.	Nematostella vectensis	Aiptasia pallida
Thrombospondin, type 1 repeat	IPR000884	PF00090	102	133	69	63	116	155
Nidogen, extracellular domain	IPR003886	PF06119	11	13	6	4	3	18
Calcium-binding EGF domain	IPR001881	PF07645	180	266	61	56	129	132
Epidermal growth factor-like domain	IPR000742	PF00008	134	243	66	63	213	171
Coagulation factor 5/8 C-terminal type domain	IPR000421	PF00754	163	253	87	77	342	328
Cysteine-rich secretory protein family	IPR014044	PF00188	29	54	42	36	66	57
Cadherin, cytoplasmic domain	IPR000233	PF01049	1	4	5	3	4	7
Polycystin cation channel, PKD1/PKD2	IPR013122	PF08016	33	64	33	30	43	38
Alpha carbonic anhydrase	IPR001148	PF00194	11	21	7	6	8	9
AMOP	IPR005533	PF03782	3	4	3	0	0	4
Multicopper oxidase, type 2	IPR011706	PF07731	6	9	5	2	1	5
Multicopper oxidase, type 3	IPR011707	PF07732	8	9	3	2	4	3
PLAT/LH2 domain	IPR001024	PF01477	47	77	45	38	47	66
von Willebrand factor type A domain	IPR002035	PF00092	125	142	82	93	118	162
von Willebrand factor type D domain	IPR001846	PF00094	17	29	13	15	10	30
Low-density lipoprotein (LDL) receptor class A repeat	IPR002172	PF00057	25	23	21	16	34	33
Collagen triple helix repeat	IPR008160	PF01391	169	252	91	92	78	195
Fibrillar collagen, C-terminal	IPR000885	PF01410	33	57	17	13	10	25
Cadherin	IPR002126	PF00028	42	38	17	27	50	44
PKD domain	IPR000601	PF00801	12	14	7	7	3	9
Carbohydrate-binding WSC	IPR002889	PF01822	26	46	25	28	34	63
Laminin G domain	IPR001791	PF02210	35	27	23	22	29	37
Zona pellucida domain	IPR001507	PF00100	26	47	43	37	21	31
CUB domain	IPR000859	PF00431	146	169	72	49	73	177
Fibronectin type II	IPR000562	PF00040	15	23	13	14	13	11
Fibronectin type III	IPR003961	PF00041	184	255	98	66	90	253
Neurofascin/L1/NrCAM, C-terminal domain	IPR026966	PF13882	2	3	0	0	1	2
